# Supplementary material for: Cytotoxicity, Mitochondrial Functionality, and Redox Status of Human Conjunctival Cells after Short and Chronic Exposure to Preservative-Free Bimatoprost 0.03% and 0.01%: An In Vitro Comparative Study
Source: Int J Mol Sci. 2022 Nov 15;23(22):14113. doi: 10.3390/ijms232214113 (PMC9695990; doi:10.3390/ijms232214113)
Supplement: Supplementary file 1 [file ijms-23-14113-s001.zip]

Archive with 1 entries (1 files):
- ijms-2005049-supplementary.pdf
